# Supplementary material for: Movement Sonification Techniques to Improve Balance in Parkinson’s Disease: A Pilot Randomized Controlled Trial
Source: Brain Sci. 2023 Nov 12;13(11):1586. doi: 10.3390/brainsci13111586 (PMC10670131; doi:10.3390/brainsci13111586)
Supplement: Supplementary file 1 [file brainsci-13-01586-s001.zip]

Archive with 3 entries (3 files):
- Figure S11 SonicWalk Operational Framework.pdf
- Figure S1_SonicWalk Protocol.pdf
- Figures S2_S10_Scheme of training with music .pdf
